# Supplementary material for: Multivariate analysis of body morphometric traits in conjunction with performance of reproduction and milk traits in crossbred progeny of Murrah × Jafarabadi buffalo (Bubalus bubalis) in North-Eastern Brazil
Source: PLoS One. 2020 Apr 21;15(4):e0231407. doi: 10.1371/journal.pone.0231407 (PMC7173789; doi:10.1371/journal.pone.0231407)
Supplement: S1 Dataset — (XLS) [file pone.0231407.s008.xls]

## Sheet: database
AN	CI	CO	MP	LL	AFC	FCI	BW	SW	TW	LW	THW	HW	RW	BH	UH	RL	TD	BD	AH	BL	DHI	LOW	HEW	RH	TL	NL	TP	LEC	NC	EL	EW	HL	FL	FW	CA	DB	MB	YB
560	479	5	730.2	275	1524	548	0.32	0.33	0.35	0.35	0.47	0.3	0.22	0.57	0.18	0.38	0.65	0.76	0.48	1.35	1.77	0.45	1.32	1.23	0.75	0.38	1.87	0.21	0.92	0.2	0.12	0.48	0.35	0.2	4	1	1	2007
512	449.2	6	2112.19	261	1516	461	0.32	0.4	0.42	0.4	0.49	0.39	0.25	0.7	0.21	0.39	0.61	0.77	0.5	1.45	1.9	0.49	1.31	1.34	1.11	0.4	2.01	0.22	0.91	0.24	0.14	0.54	0.38	0.18	4	1	1	2006
723	441.05	1	1578.45	168	2241	441.05	0.34	0.29	0.39	0.38	0.55	0.38	0.21	0.54	0.21	0.42	0.75	0.78	0.45	1.48	1.85	0.52	1.29	1.29	0.9	0.45	1.97	0.22	0.92	0.25	0.15	0.49	0.36	0.21	4	1	1	2010
733	441.05	1	730.2	275	1299	441.05	0.35	0.37	0.38	0.38	0.57	0.45	0.28	0.63	0.12	0.38	0.66	0.7	0.49	1.32	1.63	0.47	1.32	1.32	0.77	0.45	1.97	0.22	0.86	0.22	0.11	0.48	0.38	0.2	4	29	10	2012
312	436	10	1776	288	1179	372	0.35	0.3	0.32	0.39	0.56	0.46	0.34	0.66	0.17	0.38	0.75	0.82	0.46	1.5	1.86	0.74	1.36	1.22	0.82	0.52	1.85	0.23	1	0.24	0.12	0.47	0.43	0.21	4	4	5	2002
584	509	4	1872	322	1192	654	0.35	0.32	0.34	0.38	0.47	0.33	0.27	0.56	0.16	0.38	0.7	0.74	0.49	1.39	1.75	0.46	1.25	1.32	0.92	0.4	1.88	0.21	0.89	0.24	0.11	0.5	0.36	0.22	2	6	2	2008
715	441.05	1	1380.25	299	1319	441.05	0.36	0.31	0.34	0.44	0.53	0.35	0.23	0.61	0.15	0.43	0.69	0.75	0.56	1.34	1.7	0.48	1.35	1.38	0.85	0.32	2	0.22	0.84	0.21	0.13	0.45	0.33	0.22	2	13	1	2012
392	481	8	1824.2	310	1127	394	0.36	0.32	0.31	0.35	0.5	0.35	0.26	0.72	0.13	0.35	0.72	0.72	0.53	1.36	1.86	0.49	1.28	1.31	0.95	0.44	2	0.22	0.99	0.2	0.12	0.52	0.39	0.19	4	26	4	2004
493	461.6	6	1974.35	268	1361	453	0.37	0.35	0.42	0.45	0.48	0.37	0.21	0.68	0.13	0.38	0.69	0.7	0.56	1.34	1.78	0.53	1.32	1.33	0.88	0.4	2	0.22	0.99	0.23	0.12	0.55	0.45	0.18	4	1	6	2006
346	401.89	10	2820.46	321	1186	352	0.37	0.34	0.41	0.45	0.53	0.47	0.24	0.72	0.36	0.47	0.73	0.8	0.43	1.56	1.97	0.47	1.32	1.24	1	0.38	1.87	0.24	1	0.22	0.12	0.53	0.38	0.22	4	25	2	2003
451	466	7	730.2	275	1308	517	0.38	0.24	0.32	0.4	0.55	0.4	0.25	0.6	0.17	0.43	0.74	0.73	0.53	1.4	1.96	0.52	1.3	1.34	0.42	0.44	1.87	0.21	0.78	0.22	0.12	0.45	0.34	0.21	4	7	3	2005
693	444	2	730.2	275	1567	383	0.38	0.26	0.32	0.35	0.5	0.35	0.22	0.58	0.12	0.39	0.65	0.69	0.48	1.39	1.76	0.46	1.25	1.24	0.81	0.42	1.84	0.2	0.91	0.22	0.12	0.48	0.35	0.18	4	13	2	2011
301	524.43	8	1108	272	1203	782	0.38	0.3	0.31	0.33	0.53	0.33	0.31	0.6	0.13	0.42	0.77	0.78	0.41	1.49	1.72	0.44	1.28	1.3	0.87	0.45	2.07	0.21	1.04	0.19	0.1	0.5	0.38	0.21	2	24	3	2002
405	376.88	9	1809	293	2977	345	0.38	0.27	0.37	0.41	0.61	0.47	0.31	0.67	0.21	0.48	0.8	0.8	0.5	1.5	2.04	0.47	1.35	1.24	0.95	0.5	1.9	0.21	1.12	0.2	0.13	0.52	0.34	0.23	4	1	1	2000
408	480.83	7	2511.44	308	3056	596	0.38	0.23	0.26	0.39	0.56	0.45	0.28	0.53	0.14	0.4	0.86	0.7	0.41	1.51	1.66	0.7	1.27	1.22	0.91	0.44	1.84	0.22	0.92	0.18	0.1	0.56	0.35	0.19	4	1	1	2000
534	426	6	875	275	1213	434	0.39	0.34	0.36	0.35	0.57	0.38	0.26	0.58	0.21	0.41	0.72	0.83	0.45	1.58	1.92	0.48	1.33	1.31	0.98	0.4	2.04	0.24	1.25	0.23	0.13	0.45	0.27	0.21	4	30	3	2007
720	441.05	1	965.22	162	1638	441.05	0.39	0.34	0.4	0.44	0.58	0.45	0.3	0.53	0.16	0.34	0.62	0.65	0.46	1.26	1.74	0.46	1.31	1.23	0.78	0.46	2.01	0.23	0.92	0.21	0.11	0.47	0.38	0.2	2	1	5	2011
484	481.4	6	1284.52	182	1165	423	0.39	0.4	0.42	0.42	0.6	0.47	0.33	0.67	0.2	0.41	0.73	0.8	0.58	1.5	1.87	0.48	1.32	1.24	0.9	0.46	1.91	0.21	0.87	0.11	0.1	0.45	0.37	0.22	4	1	1	2007
684	510	2	1634	219	1468	510	0.39	0.3	0.39	0.45	0.62	0.48	0.32	0.63	0.14	0.36	0.71	0.73	0.5	1.5	1.86	0.45	1.29	1.3	0.86	0.44	2.06	0.23	1.03	0.23	0.12	0.4	0.37	0.19	4	2	10	2010
494	388	6	2256	338	1786	410	0.39	0.37	0.41	0.45	0.59	0.44	0.3	0.66	0.13	0.36	0.72	0.72	0.53	1.47	1.94	0.51	1.36	1.35	0.9	0.48	2.07	0.23	1.09	0.22	0.12	0.55	0.38	0.21	4	1	5	2006
474	538	5	2411.76	342	2676	369	0.39	0.42	0.44	0.42	0.6	0.53	0.26	0.71	0.13	0.37	0.71	0.74	0.53	1.46	1.84	0.54	1.28	1.39	1.02	0.39	2.04	0.22	1.02	0.24	0.13	0.47	0.36	0.24	3	1	1	2002
716	441.05	1	858.75	153	1291	441.05	0.4	0.35	0.39	0.42	0.54	0.44	0.28	0.62	0.18	0.43	0.69	0.75	0.52	1.3	1.7	0.47	1.23	1.29	0.81	0.3	2.03	0.22	0.91	0.21	0.11	0.46	0.33	0.2	2	23	2	2012
579	373.08	6	1069	160	1141	359	0.4	0.27	0.35	0.41	0.51	0.38	0.19	0.55	0.16	0.39	0.74	0.8	0.43	1.53	1.83	0.55	1.2	1.22	0.79	0.37	1.8	0.22	0.88	0.21	0.14	0.44	0.32	0.23	4	7	3	2008
533	428.8	6	1078.82	275	1567	576	0.4	0.34	0.37	0.41	0.56	0.51	0.32	0.71	0.16	0.44	0.72	0.8	0.46	1.45	1.88	0.52	1.4	1.3	0.45	0.39	2.08	0.22	1.11	0.21	0.11	0.64	0.4	0.23	4	6	4	2006
504	391	7	1462.43	249	1386	352	0.4	0.3	0.34	0.39	0.53	0.36	0.26	0.68	0.17	0.39	0.76	0.72	0.54	1.45	1.79	0.48	1.3	1.31	0.87	0.35	1.94	0.21	1.03	0.2	0.13	0.52	0.4	0.19	4	1	6	2006
547	542	4	1648	247	1516	930	0.4	0.36	0.39	0.41	0.54	0.41	0.24	0.63	0.17	0.46	0.73	0.76	0.46	1.55	1.72	0.48	1.32	1.34	0.85	0.43	2.08	0.24	0.87	0.19	0.13	0.49	0.34	0.19	1	1	1	2017
581	561	4	2105	234	1817	685	0.4	0.35	0.34	0.4	0.5	0.37	0.26	0.68	0.13	0.45	0.71	0.78	0.54	1.4	1.85	0.47	1.28	1.32	0.99	0.48	2	0.24	1	0.24	0.12	0.55	0.4	0.2	4	4	5	2006
713	441.05	1	2243	348	1827	441.05	0.4	0.35	0.4	0.42	0.58	0.44	0.35	0.62	0.16	0.36	0.65	0.69	0.48	1.46	1.72	0.45	1.39	1.27	0.85	0.47	1.95	0.22	0.93	0.23	0.13	0.45	0.25	0.18	3	9	8	2010
455	399.712	8	2309	233	1800	405	0.4	0.34	0.35	0.37	0.5	0.36	0.23	0.68	0.19	0.39	0.76	0.72	0.51	1.51	1.92	0.51	1.29	1.33	0.82	0.47	2.13	0.22	1.03	0.21	0.13	0.51	0.41	0.2	4	1	1	2004
577	447	5	730.2	275	973	452	0.41	0.38	0.4	0.52	0.44	0.56	0.34	0.24	0.09	0.56	0.63	0.67	0.36	1.2	1.62	0.4	1.32	1.3	0.92	0.4	2.12	0.24	0.95	0.22	0.11	0.52	0.37	0.21	1	10	8	2008
726	441.05	1	730.2	275	1323	441.05	0.41	0.3	0.33	0.37	0.42	0.25	0.22	0.66	0.15	0.33	0.72	0.68	0.56	1.3	1.68	0.44	1.31	1.35	0.81	0.43	2.03	0.22	0.91	0.21	0.12	0.5	0.35	0.21	4	5	9	2012
437	408.43	8	873.6	275	1243	582	0.41	0.38	0.42	0.47	0.63	0.54	0.38	0.62	0.23	0.4	0.71	0.74	0.52	1.51	1.93	0.45	1.34	1.37	0.93	0.46	2.19	0.24	0.99	0.24	0.13	0.52	0.38	0.22	4	18	2	2005
473	429	7	1259.03	224	1184	395	0.41	0.33	0.35	0.36	0.48	0.4	0.26	0.64	0.18	0.43	0.7	0.74	0.51	1.37	1.96	0.42	1.26	1.23	0.98	0.44	1.97	0.23	1.07	0.2	0.11	0.52	0.37	0.19	1	1	1	2006
501	458.6	6	2511.54	338	1386	427	0.41	0.36	0.32	0.39	0.54	0.4	0.25	0.66	0.16	0.4	0.81	0.77	0.47	1.56	1.85	0.55	1.33	1.34	1	0.45	1.99	0.23	1.18	0.21	0.12	0.55	0.4	0.23	4	1	6	2006
278	558.13	9	2859	356	1202	410	0.41	0.34	0.36	0.47	0.51	0.41	0.24	0.62	0.2	0.45	0.82	0.83	0.54	1.45	1.73	0.47	1.37	1.37	0.96	0.46	2.16	0.23	0.96	0.2	0.12	0.53	0.42	0.2	3	18	2	2001
725	441.05	1	730.2	275	954	441.05	0.42	0.36	0.42	0.42	0.54	0.42	0.28	0.57	0.16	0.4	0.7	0.69	0.45	1.38	1.76	0.44	1.27	1.27	0.81	0.34	1.98	0.22	0.97	0.22	0.12	0.48	0.36	0.2	4	1	1	2014
462	375.14	8	1426.16	200	1354	402	0.42	0.42	0.38	0.36	0.51	0.36	0.28	0.68	0.19	0.4	0.72	0.7	0.52	1.44	1.93	0.52	1.25	1.28	0.93	0.44	2.05	0.22	0.94	0.23	0.12	0.52	0.39	0.19	1	7	7	2005
454	433.3	7	1721.36	239	3259	457	0.42	0.34	0.35	0.4	0.5	0.39	0.26	0.7	0.11	0.42	0.72	0.74	0.45	1.42	1.84	0.46	1.28	1.26	0.9	0.45	2.06	0.22	1.06	0.22	0.12	0.52	0.38	0.19	1	1	1	2000
344	384	10	1985.94	286	1153	350	0.42	0.24	0.25	0.39	0.58	0.47	0.37	0.58	0.13	0.44	0.75	0.8	0.47	1.43	1.96	0.67	1.37	1.33	1.03	0.6	2.04	0.22	1.02	0.22	0.11	0.59	0.38	0.23	4	30	4	2003
565	483	5	2067.94	257	1450	549	0.42	0.38	0.43	0.4	0.62	0.49	0.26	0.58	0.19	0.38	0.66	0.68	0.5	1.42	1.73	0.53	1.27	1.32	0.88	0.39	1.95	0.23	1	0.3	0.13	0.5	0.4	0.19	4	24	3	2007
317	385.27	11	2116	253	1267	347	0.42	0.3	0.32	0.36	0.52	0.35	0.21	0.71	0.12	0.44	0.72	0.74	0.5	1.53	1.78	0.48	1.35	1.31	0.9	0.46	2.1	0.23	0.97	0.23	0.12	0.54	0.42	0.2	2	17	2	2002
438	484.17	6	2130	263	1661	561	0.42	0.37	0.41	0.4	0.57	0.47	0.3	0.65	0.16	0.36	0.72	0.73	0.53	1.48	1.77	0.53	1.41	1.42	0.93	0.45	2.12	0.22	1.01	0.22	0.12	0.48	0.33	0.2	3	1	1	2004
606	481	4	3205	315	1505	597	0.42	0.36	0.42	0.41	0.56	0.43	0.27	0.56	0.14	0.34	0.73	0.7	0.46	1.52	1.86	0.46	1.25	1.29	0.86	0.46	2	0.21	1.01	0.23	0.12	0.5	0.33	0.21	4	27	6	2008
734	441.05	1	730.2	275	1383	441.05	0.43	0.33	0.35	0.28	0.4	0.25	0.17	0.64	0.15	0.38	0.56	0.62	0.55	1.36	1.68	0.42	1.27	1.3	0.88	0.37	2.02	0.22	1.01	0.2	0.12	0.51	0.37	0.16	1	10	8	2012
721	441.05	1	730.2	275	1609	441.05	0.43	0.35	0.39	0.4	0.52	0.39	0.3	0.67	0.19	0.44	0.69	0.75	0.49	1.42	1.72	0.46	1.25	1.32	0.92	0.32	2.01	0.22	0.89	0.22	0.12	0.46	0.35	0.21	2	30	5	2011
658	370	3	1560.22	190	1574	356	0.43	0.33	0.31	0.36	0.5	0.4	0.29	0.67	0.14	0.4	0.7	0.69	0.56	1.33	1.91	0.5	1.25	1.28	0.72	0.47	2	0.22	0.87	0.24	0.13	0.49	0.39	0.2	1	7	2	2010
635	481.5	3	1762.6	239	1573	592	0.43	0.28	0.32	0.38	0.47	0.36	0.23	0.68	0.12	0.42	0.65	0.7	0.5	1.43	1.8	0.45	1.22	1.24	0.8	0.45	1.9	0.22	1	0.19	0.12	0.49	0.36	0.18	1	6	4	2009
709	441.05	1	1993.54	322	2038	441.05	0.43	0.34	0.35	0.37	0.47	0.34	0.23	0.57	0.09	0.32	0.67	0.69	0.45	1.42	1.67	0.43	1.31	1.35	0.91	0.38	2.01	0.22	0.91	0.24	0.12	0.51	0.36	0.19	3	1	1	2010
701	432	1	2036.53	311	1935	441.05	0.43	0.33	0.36	0.34	0.48	0.39	0.25	0.66	0.13	0.37	0.58	0.62	0.52	1.25	1.85	0.45	1.27	1.28	0.83	0.49	2.01	0.22	0.97	0.2	0.12	0.47	0.39	0.17	4	14	3	2010
647	372.5	3	2356.81	223	1573	368	0.43	0.36	0.34	0.41	0.53	0.33	0.21	0.71	0.15	0.37	0.77	0.78	0.64	1.54	1.84	0.57	1.4	1.4	0.99	0.5	2.08	0.23	1.16	0.23	0.13	0.51	0.43	0.21	1	1	1	2010
1196	441.05	2	3402.75	419	1612	662	0.43	0.27	0.28	0.37	0.43	0.35	0.26	0.69	0.18	0.42	0.67	0.72	0.65	1.39	1.79	0.5	1.3	1.28	0.88	0.47	1.96	0.22	0.92	0.22	0.12	0.49	0.36	0.18	1	1	1	2010
375	510.14	7	2025	307	1595	536	0.43	0.14	0.26	0.36	0.57	0.45	0.3	0.64	0.15	0.44	0.7	0.81	0.43	1.53	1.86	0.75	1.3	1.28	0.95	0.42	1.9	0.21	1.01	0.21	0.11	0.52	0.34	0.2	3	25	1	2003
745	441.05	1	730.2	275	1917	441.05	0.43	0.41	0.4	0.42	0.56	0.41	0.26	0.7	0.18	0.35	0.71	0.69	0.6	1.38	1.8	0.45	1.33	1.33	0.79	0.4	2.07	0.22	0.96	0.21	0.12	0.5	0.38	0.19	4	12	7	2011
644	391.5	3	701	275	1533	399	0.44	0.39	0.42	0.43	0.61	0.5	0.22	0.55	0.14	0.45	0.68	0.78	0.47	1.62	1.83	0.42	1.35	1.33	0.9	0.47	2.01	0.22	0.92	0.21	0.12	0.48	0.37	0.21	4	5	2	2010
376	422.88	9	1478	243	1279.5	570	0.44	0.41	0.49	0.35	0.58	0.48	0.29	0.6	0.11	0.42	0.76	0.77	0.52	1.52	1.91	0.46	1.32	1.34	0.98	0.39	2.03	0.23	1.02	0.25	0.11	0.52	0.37	0.21	4	4	6	2001
1144	441.05	2	2413.75	321	1612	453	0.44	0.35	0.41	0.36	0.57	0.44	0.32	0.61	0.09	0.37	0.74	0.71	0.43	1.4	1.69	0.42	1.35	1.33	0.97	0.43	2	0.23	1.09	0.23	0.12	0.55	0.4	0.2	3	1	1	2010
330	430.89	10	2592.88	326	1591	520	0.44	0.33	0.37	0.38	0.5	0.38	0.25	0.65	0.16	0.35	0.74	0.71	0.5	1.35	1.8	0.55	1.33	1.31	0.84	0.48	2	0.22	0.99	0.2	0.12	0.55	0.35	0.2	1	23	2	2012
365	450.25	9	998.96	191	1171	577	0.45	0.36	0.36	0.4	0.47	0.36	0.2	0.7	0.15	0.49	0.79	0.81	0.51	1.46	1.9	0.49	1.35	1.38	0.98	0.46	2.1	0.23	0.96	0.22	0.12	0.52	0.42	0.21	4	25	4	2003
327	431.2	10	1015	242	954	548	0.45	0.33	0.34	0.34	0.46	0.33	0.25	0.67	0.21	0.32	0.82	0.72	0.51	1.36	1.87	0.55	1.29	1.28	0.78	0.39	2.02	0.22	0.88	0.2	0.13	0.5	0.38	0.2	4	2	2	2003
243	406.58	11	1527	218	1522	334	0.45	0.3	0.31	0.39	0.53	0.41	0.23	0.63	0.17	0.4	0.73	0.74	0.46	1.37	1.83	0.49	1.28	1.28	0.93	0.41	2	0.21	1.07	0.2	0.11	0.52	0.36	0.2	4	13	3	1999
390	409.73	9	1663.72	210	1503	380	0.45	0.3	0.31	0.3	0.44	0.39	0.21	0.64	0.13	0.4	0.53	0.61	0.51	1.45	1.78	0.42	1.3	1.3	0.89	0.44	2	0.22	0.9	0.22	0.12	0.54	0.38	0.17	2	8	3	2003
520	372.17	7	1781.27	232	1114	347	0.45	0.34	0.34	0.43	0.5	0.36	0.23	0.63	0.17	0.43	0.69	0.75	0.48	1.52	1.86	0.45	1.25	1.27	0.8	0.46	2.05	0.23	1.08	0.23	0.12	0.53	0.38	0.2	1	28	2	2007
688	441.05	1	2483.61	449	2418	441.05	0.45	0.3	0.3	0.33	0.41	0.34	0.19	0.68	0.14	0.32	0.64	0.63	0.45	1.2	1.78	0.34	1.16	1.19	0.85	0.4	1.9	0.22	0.96	0.22	0.11	0.48	0.36	0.18	2	13	5	2009
104	374.2	11	1557	220	1770	717	0.46	0.35	0.34	0.31	0.56	0.41	0.26	0.74	0.19	0.43	0.7	0.72	0.56	1.49	1.9	0.49	1.48	1.43	0.94	0.36	2.16	0.22	1.15	0.25	0.12	0.54	0.4	0.19	2	5	5	1995
478	368.86	8	1816.97	225	1393	372	0.46	0.31	0.33	0.34	0.47	0.38	0.26	0.71	0.15	0.38	0.67	0.68	0.52	1.35	1.84	0.41	1.25	1.29	0.88	0.45	1.94	0.22	1.07	0.22	0.12	0.5	0.39	0.19	4	20	7	2005
306	388.2	11	1941	218	1170	370	0.46	0.29	0.3	0.28	0.46	0.37	0.21	0.69	0.15	0.45	0.64	0.66	0.49	1.44	1.94	0.39	1.3	1.31	0.88	0.4	2.06	0.22	1.02	0.23	0.12	0.52	0.38	0.18	2	5	5	2002
514	395.67	7	2112	261	1014	359	0.46	0.35	0.35	0.35	0.5	0.43	0.23	0.67	0.14	0.43	0.68	0.7	0.5	1.47	1.87	0.48	1.28	1.31	0.98	0.5	2.07	0.22	1	0.23	0.13	0.53	0.4	0.2	4	20	5	2007
413	427.14	8	2129	243	1157	375	0.46	0.4	0.4	0.39	0.52	0.42	0.24	0.73	0.23	0.42	0.7	0.75	0.57	1.51	1.86	0.51	1.35	1.35	1.04	0.56	2.09	0.22	1.1	0.27	0.13	0.54	0.38	0.19	4	6	3	2005
460	424.67	7	2262.77	203	1111	401	0.46	0.34	0.31	0.31	0.45	0.41	0.22	0.69	0.14	0.38	0.6	0.55	0.53	1.54	1.78	0.39	1.28	1.31	0.9	0.4	2.03	0.22	1	0.25	0.13	0.48	0.36	0.18	2	6	3	2006
710	441.05	1	730.2	189	1273	441.05	0.47	0.31	0.36	0.34	0.46	0.4	0.22	0.71	0.16	0.35	0.61	0.57	0.6	1.3	1.77	0.44	1.32	1.3	0.93	0.4	2	0.22	0.93	0.22	0.13	0.52	0.39	0.19	4	5	2	2012
289	391.45	11	1753	248	1217	588	0.47	0.36	0.38	0.36	0.54	0.4	0.25	0.65	0.17	0.35	0.74	0.76	0.46	1.46	2	0.49	1.29	1.3	0.95	0.46	2.09	0.24	1.03	0.23	0.13	0.52	0.35	0.2	1	22	3	2001
532	518.75	5	1893.71	258	1519	642	0.47	0.31	0.33	0.34	0.49	0.38	0.22	0.7	0.16	0.43	0.69	0.67	0.55	1.55	1.88	0.41	1.34	1.33	1.01	0.4	2.04	0.22	0.94	0.22	0.12	0.53	0.43	0.19	1	10	3	2006
445	483	7	1979.87	277	1671	580	0.47	0.36	0.38	0.38	0.59	0.43	0.3	0.7	0.21	0.42	0.75	0.75	0.58	1.48	1.89	0.44	1.34	1.33	0.89	0.4	2.08	0.22	1.03	0.23	0.13	0.53	0.41	0.18	1	1	1	2004
541	546.05	5	2382	303	1552	570	0.47	0.33	0.36	0.4	0.53	0.4	0.25	0.63	0.12	0.46	0.71	0.81	0.49	1.48	1.88	0.48	1.3	1.33	0.79	0.46	2.04	0.22	1.05	0.22	0.13	0.52	0.35	0.22	4	29	5	2006
744	441.05	1	730.2	275	1715	441.05	0.48	0.28	0.32	0.33	0.44	0.34	0.21	0.67	0.1	0.35	0.57	0.58	0.53	1.3	1.7	0.39	1.21	1.23	0.81	0.39	1.9	0.22	0.88	0.2	0.12	0.5	0.37	0.19	4	1	1	2012
554	478.5	5	1375	198	1456	536	0.48	0.32	0.3	0.29	0.49	0.37	0.18	0.66	0.14	0.42	0.7	0.69	0.44	1.44	1.94	0.42	1.3	1.29	1	0.44	2	0.22	1.01	0.22	0.14	0.53	0.4	0.14	1	1	1	2007
1110	441.05	2	1542.03	230	1612	629	0.48	0.32	0.34	0.41	0.51	0.4	0.25	0.72	0.12	0.37	0.62	0.61	0.59	1.46	1.86	0.46	1.32	1.32	1	0.46	2.1	0.22	1.07	0.22	0.11	0.53	0.39	0.18	2	1	1	2010
708	384	2	1860.95	312	2034	380	0.48	0.34	0.33	0.39	0.4	0.34	0.24	0.67	0.18	0.42	0.67	0.72	0.48	1.43	1.81	0.48	1.27	1.29	0.9	0.49	1.98	0.22	0.96	0.21	0.13	0.51	0.36	0.19	4	1	1	2010
672	454	2	1064.44	174	1412	454	0.49	0.39	0.35	0.3	0.49	0.41	0.24	0.74	0.14	0.36	0.66	0.68	0.52	1.45	1.92	0.54	1.27	1.3	0.86	0.55	2	0.22	1	0.22	0.13	0.52	0.4	0.19	3	3	9	2010
373	506.43	8	1153	201	1169	539	0.49	0.35	0.31	0.34	0.52	0.39	0.26	0.72	0.18	0.39	0.69	0.7	0.53	1.38	1.84	0.48	1.32	1.31	1.02	0.42	2.06	0.22	1	0.22	0.12	0.55	0.4	0.2	4	8	6	2003
374	389.89	10	1473.6	214	1339	524	0.49	0.36	0.31	0.36	0.55	0.38	0.26	0.66	0.15	0.43	0.79	0.79	0.56	1.44	1.72	0.49	1.34	1.31	1	0.46	2.06	0.22	1.11	0.24	0.11	0.52	0.38	0.2	1	1	1	2003
502	451.4	6	2176	330	1446	417	0.49	0.31	0.34	0.35	0.49	0.4	0.25	0.62	0.16	0.39	0.62	0.66	0.5	1.31	1.87	0.4	1.22	1.25	0.83	0.39	1.96	0.22	0.88	0.21	0.12	0.51	0.41	0.18	4	1	6	2006
268	357.27	11	1423	230	1170	389	0.5	0.34	0.33	0.34	0.52	0.43	0.25	0.71	0.09	0.36	0.63	0.65	0.49	1.35	1.78	0.4	1.24	1.25	0.85	0.4	1.95	0.22	0.98	0.21	0.12	0.49	0.35	0.2	3	28	4	2000
361	406.88	9	1847	238	1250	473	0.5	0.31	0.34	0.47	0.48	0.33	0.2	0.7	0.13	0.38	0.73	0.72	0.59	1.47	1.88	0.51	1.33	1.35	0.97	0.47	2.02	0.22	1.08	0.22	0.12	0.5	0.35	0.19	1	13	1	2012
428	477	7	1187.74	275	1242	772	0.51	0.36	0.42	0.44	0.59	0.42	0.27	0.58	0.19	0.47	0.85	0.88	0.48	1.56	1.9	0.43	1.34	1.35	0.92	0.49	2.23	0.22	0.99	0.24	0.13	0.52	0.36	0.2	4	1	2	2005
536	530.25	5	1200.02	275	1584	764	0.51	0.37	0.36	0.36	0.51	0.45	0.26	0.72	0.14	0.38	0.67	0.68	0.52	1.53	1.96	0.32	1.31	1.35	0.97	0.35	2.12	0.22	1.06	0.22	0.13	0.55	0.45	0.19	4	8	4	2006
442	458	7	1277.69	135	1668	507	0.51	0.41	0.43	0.44	0.61	0.53	0.33	0.6	0.19	0.37	0.75	0.73	0.47	1.6	1.93	0.45	1.4	1.41	1.01	0.45	2.2	0.25	1.05	0.22	0.12	0.53	0.26	0.21	1	1	1	2004
403	429.57	8	1374.16	186	1422	422	0.51	0.31	0.33	0.31	0.5	0.41	0.25	0.71	0.13	0.35	0.63	0.63	0.52	1.37	1.9	0.43	1.3	1.3	0.84	0.4	2.02	0.22	1	0.24	0.13	0.48	0.38	0.18	1	11	3	2005
552	499.5	5	1887.11	195	1682	507	0.51	0.28	0.3	0.3	0.43	0.38	0.17	0.7	0.14	0.38	0.62	0.65	0.53	1.4	1.8	0.42	1.32	1.34	0.94	0.46	2	0.22	0.85	0.22	0.13	0.51	0.43	0.18	4	28	3	2006
562	489	5	2014.07	280	1391	787	0.51	0.31	0.31	0.32	0.47	0.37	0.23	0.69	0.22	0.37	0.64	0.69	0.5	1.37	1.88	0.4	1.24	1.26	0.95	0.42	1.9	0.22	1.04	0.23	0.12	0.53	0.43	0.2	4	20	5	2007
556	376.25	5	2022.38	262	1372	429	0.51	0.35	0.35	0.38	0.5	0.38	0.27	0.71	0.17	0.38	0.67	0.76	0.56	1.35	1.8	0.52	1.29	1.27	1	0.43	1.98	0.22	0.99	0.2	0.14	0.52	0.39	0.18	4	16	5	2007
542	405	6	2053	202	1634	539	0.51	0.32	0.32	0.32	0.44	0.42	0.24	0.78	0.16	0.39	0.66	0.71	0.53	1.41	1.95	0.52	1.37	1.37	0.97	0.37	2.12	0.22	0.99	0.24	0.14	0.52	0.42	0.19	2	14	3	2006
549	507.25	5	1055.07	181	1230	519	0.52	0.32	0.32	0.33	0.47	0.38	0.24	0.72	0.12	0.4	0.63	0.64	0.59	1.38	1.84	0.45	1.32	1.37	0.93	0.42	2	0.22	0.93	0.22	0.11	0.52	0.41	0.18	4	11	6	2007
441	413.17	8	1504	150	1667	587	0.52	0.31	0.35	0.29	0.47	0.35	0.23	0.75	0.23	0.37	0.68	0.67	0.51	1.48	1.46	0.47	1.37	1.36	0.92	0.42	2.05	0.22	0.87	0.24	0.13	0.54	0.44	0.19	1	1	1	2004
594	402.25	5	1647	303	1544	454	0.52	0.33	0.33	0.33	0.47	0.36	0.21	0.69	0.13	0.38	0.73	0.66	0.53	1.41	1.87	0.4	1.22	1.29	0.8	0.39	2.05	0.22	1	0.2	0.12	0.51	0.38	0.19	4	26	1	2008
582	426.25	5	1982	252	1247	641	0.53	0.27	0.3	0.37	0.45	0.35	0.23	0.71	0.18	0.42	0.76	0.75	0.59	1.35	1.83	0.53	1.33	1.37	0.92	0.5	1.98	0.22	0.94	0.21	0.13	0.53	0.38	0.19	4	1	1	2008
645	391.5	2	2147	306	1352	467	0.53	0.35	0.35	0.35	0.49	0.4	0.23	0.66	0.09	0.37	0.62	0.58	0.52	1.48	1.87	0.38	1.26	1.26	0.89	0.43	2.02	0.22	0.99	0.21	0.12	0.5	0.36	0.18	4	10	8	2010
424	410.14	8	1374.93	187	1634	609	0.54	0.3	0.29	0.3	0.46	0.37	0.19	0.78	0.16	0.38	0.67	0.65	0.52	1.5	1.84	0.42	1.29	1.32	0.95	0.45	2.01	0.22	0.91	0.19	0.09	0.53	0.4	0.19	1	1	1	2004
369	407	10	1771.62	227	1264	573	0.54	0.38	0.38	0.39	0.46	0.37	0.25	0.71	0.15	0.43	0.68	0.71	0.52	1.43	1.83	0.49	1.35	1.36	1.02	0.48	2.03	0.22	1.06	0.22	0.12	0.51	0.37	0.22	4	30	1	2003

## Sheet: Layout
AN	Animal
CI	Calving Interval
CO	Calving order
MP	Milk production
LL	Lactation langht
AFC	Age of first calving
FCI	First calving interval
BW	Breast width
SW	Shoulder width
TW	Thorax width
LW	Loin width
THW	Thigh width
HW	Hip width
RW	Rump width
BH	Breast height
UH	Udder height
RL	Rump length
TD	Thorax depth
BD	Body depth
AH	Abdomen height
BL	Body length
DHI	Distance from the head to ischium
LOW	Lumbar back length
HEW	Height withers
RH	Rear height
TL	Tail length
NL	Neck lenght
TP	Thoracic perimeter
LEC	Leg circumference
NC	Neck circumference
EL	Ear length
EW	Ear width
HL	Head length
FL	Face lenght
FW	Face weight
CA	Category Animal
DB	Day of birth
MB	Month of birth
YB	Year of birth
